# Supplementary material for: Cognitive reappraisal in mHealth interventions to foster mental health in adults: a systematic review and meta-analysis
Source: Front Digit Health. 2023 Oct 20;5:1253390. doi: 10.3389/fdgth.2023.1253390 (PMC10623449; doi:10.3389/fdgth.2023.1253390)
Supplement: Supplementary Material A Supplementary Material B Supplementary Material C Supplementary Material D Supplementary Material E Supplementary Material F — Full search strategy. Coding. Study characteristics. Proportion of cognitive reappraisal. Study quality assessment. Moderator analysis. [file Datasheet1.zip]

Archive with 6 entries (6 files):
- E) Study quality assessment.DOCX
- A) Full search strategy.DOCX
- B) Coding.DOCX
- C) Study characterstics.DOCX
- D) Proportion of cognitive reappraisal.DOCX
- F) Moderator analysis.DOCX
